# Supplementary material for: Advances in Green Nanotechnology for Water Treatment: A Systematic Review of Uranium and Thorium Removal from Water
Source: Nanomaterials (Basel). 2026 Jun 30;16(13):807. doi: 10.3390/nano16130807 (PMC13363647; doi:10.3390/nano16130807)
Supplement: Supplementary file 1 [file nanomaterials-16-00807-s001.zip]

Archive with 1 entries (1 files):
- nanomaterials-4389717-supplementary.pdf
